# Supplementary material for: Minimally Invasive Left Ventricular Assist Device Implantation: A Systematic Review of Current Evidence on Clinical Outcomes and Surgical Approaches
Source: Med Sci (Basel). 2025 Sep 4;13(3):173. doi: 10.3390/medsci13030173 (PMC12452320; doi:10.3390/medsci13030173)
Supplement: Supplementary file 1 [file medsci-13-00173-s001.zip]

Archive with 1 entries (1 files):
- medsci-3801050-supplementary.pdf
